# Supplementary material for: Optimizing Patient Care: A Systematic Review of Multidisciplinary Approaches for SLE Management
Source: J Clin Med. 2023 Jun 15;12(12):4059. doi: 10.3390/jcm12124059 (PMC10298977; doi:10.3390/jcm12124059)
Supplement: Supplementary file 1 [file jcm-12-04059-s001.zip]

Archive with 1 entries (1 files):
- jcm-2414275-supplementary.pdf
